# Supplementary material for: Exploring Viral Metagenomics in Pediatric Patients with Acute Respiratory Infections: Unveiling Pathogens beyond SARS-CoV-2
Source: Microorganisms. 2023 Nov 10;11(11):2744. doi: 10.3390/microorganisms11112744 (PMC10672962; doi:10.3390/microorganisms11112744)
Supplement: Supplementary file 1 [file microorganisms-11-02744-s001.zip]

Archive with 1 entries (1 files):
- microorganisms-2617023-supplementary.xlsx
