# Supplementary material for: Exploring Viral Metagenomics in Pediatric Patients with Acute Respiratory Infections: Unveiling Pathogens beyond SARS-CoV-2
Source: Microorganisms. 2023 Nov 10;11(11):2744. doi: 10.3390/microorganisms11112744 (PMC10672962; doi:10.3390/microorganisms11112744)
Supplement: Supplementary file 1 [file microorganisms-11-02744-s001.zip › microorganisms-2617023-supplementary.xlsx]

## Sheet: Supplementary Table S1
virus_name	pool_number	percent	Type
Torque teno midi virus 1	Pool 1	0	TTMDV
Torque teno midi virus 10	Pool 1	0	TTMDV
Torque teno midi virus 11	Pool 1	0	TTMDV
Torque teno midi virus 12	Pool 1	0	TTMDV
Torque teno midi virus 13	Pool 1	0	TTMDV
Torque teno midi virus 14	Pool 1	0	TTMDV
Torque teno midi virus 15	Pool 1	0	TTMDV
Torque teno midi virus 2	Pool 1	0	TTMDV
Torque teno midi virus 4	Pool 1	0	TTMDV
Torque teno midi virus 7	Pool 1	0	TTMDV
Torque teno midi virus 6	Pool 1	0	TTMDV
Torque teno midi virus 8	Pool 1	0	TTMDV
Torque teno midi virus 9	Pool 1	0	TTMDV
Torque teno mini virus 1	Pool 1	0.0762195	TTMV
Torque teno mini virus 10	Pool 1	0	TTMV
Torque teno mini virus 11	Pool 1	0	TTMV
Torque teno mini virus 12	Pool 1	0	TTMV
Torque teno mini virus 18	Pool 1	0	TTMV
Torque teno mini virus 2	Pool 1	0	TTMV
Torque teno mini virus 3	Pool 1	0	TTMV
Torque teno mini virus 4	Pool 1	0	TTMV
Torque teno mini virus 5	Pool 1	0.228659	TTMV
Torque teno mini virus 6	Pool 1	0	TTMV
Torque teno mini virus 7	Pool 1	0	TTMV
Torque teno mini virus 8	Pool 1	0.152439	TTMV
Torque teno mini virus 9	Pool 1	0	TTMV
Torque teno mini virus ALA22	Pool 1	0	TTMV
Torque teno mini virus ALH8	Pool 1	0	TTMV
Torque teno virus 1	Pool 1	0.533537	TTV
Torque teno virus 10	Pool 1	5.18293	TTV
Torque teno virus 11	Pool 1	0.609756	TTV
Torque teno virus 12	Pool 1	6.32622	TTV
Torque teno virus 13	Pool 1	42.5305	TTV
Torque teno virus 14	Pool 1	0.533537	TTV
Torque teno virus 15	Pool 1	1.52439	TTV
Torque teno virus 16	Pool 1	1.98171	TTV
Torque teno virus 17	Pool 1	0.0762195	TTV
Torque teno virus 18	Pool 1	23.0183	TTV
Torque teno virus 19	Pool 1	0.228659	TTV
Torque teno virus 2	Pool 1	0	TTV
Torque teno virus 20	Pool 1	2.21037	TTV
Torque teno virus 21	Pool 1	0	TTV
Torque teno virus 22	Pool 1	0.533537	TTV
Torque teno virus 23	Pool 1	0	TTV
Torque teno virus 24	Pool 1	6.47866	TTV
Torque teno virus 25	Pool 1	0.152439	TTV
Torque teno virus 27	Pool 1	0	TTV
Torque teno virus 28	Pool 1	0	TTV
Torque teno virus 29	Pool 1	0	TTV
Torque teno virus 3	Pool 1	1.75305	TTV
Torque teno virus 4	Pool 1	0.152439	TTV
Torque teno virus 5	Pool 1	0	TTV
Torque teno virus 6	Pool 1	0	TTV
Torque teno virus 7	Pool 1	4.49695	TTV
Torque teno virus 8	Pool 1	1.21951	TTV
Torque teno virus 9	Pool 1	0	TTV
Torque teno midi virus 1	Pool 2	0.0449371	TTMDV
Torque teno midi virus 10	Pool 2	0.883763	TTMDV
Torque teno midi virus 11	Pool 2	0	TTMDV
Torque teno midi virus 12	Pool 2	0.269623	TTMDV
Torque teno midi virus 13	Pool 2	0.0898742	TTMDV
Torque teno midi virus 14	Pool 2	0.224685	TTMDV
Torque teno midi virus 15	Pool 2	0.0299581	TTMDV
Torque teno midi virus 2	Pool 2	0.644098	TTMDV
Torque teno midi virus 4	Pool 2	0.0599161	TTMDV
Torque teno midi virus 7	Pool 2	0.14979	TTMDV
Torque teno midi virus 6	Pool 2	0	TTMDV
Torque teno midi virus 8	Pool 2	0.434392	TTMDV
Torque teno midi virus 9	Pool 2	0.014979	TTMDV
Torque teno mini virus 1	Pool 2	0.0599161	TTMV
Torque teno mini virus 10	Pool 2	3.31037	TTMV
Torque teno mini virus 11	Pool 2	0.0898742	TTMV
Torque teno mini virus 12	Pool 2	0.0898742	TTMV
Torque teno mini virus 18	Pool 2	0.868784	TTMV
Torque teno mini virus 2	Pool 2	4.20911	TTMV
Torque teno mini virus 3	Pool 2	0.0748951	TTMV
Torque teno mini virus 4	Pool 2	0	TTMV
Torque teno mini virus 5	Pool 2	0.194727	TTMV
Torque teno mini virus 6	Pool 2	0.239664	TTMV
Torque teno mini virus 7	Pool 2	0.0299581	TTMV
Torque teno mini virus 8	Pool 2	6.30617	TTMV
Torque teno mini virus 9	Pool 2	0.014979	TTMV
Torque teno mini virus ALA22	Pool 2	4.17915	TTMV
Torque teno mini virus ALH8	Pool 2	0	TTMV
Torque teno virus 1	Pool 2	0.104853	TTV
Torque teno virus 10	Pool 2	2.93589	TTV
Torque teno virus 11	Pool 2	0.883763	TTV
Torque teno virus 12	Pool 2	2.95087	TTV
Torque teno virus 13	Pool 2	15.0389	TTV
Torque teno virus 14	Pool 2	0.134811	TTV
Torque teno virus 15	Pool 2	0.793889	TTV
Torque teno virus 16	Pool 2	1.04853	TTV
Torque teno virus 17	Pool 2	0.0599161	TTV
Torque teno virus 18	Pool 2	13.7208	TTV
Torque teno virus 19	Pool 2	3.32534	TTV
Torque teno virus 2	Pool 2	0.134811	TTV
Torque teno virus 20	Pool 2	1.2133	TTV
Torque teno virus 21	Pool 2	0.0449371	TTV
Torque teno virus 22	Pool 2	1.75255	TTV
Torque teno virus 23	Pool 2	1.43799	TTV
Torque teno virus 24	Pool 2	15.5482	TTV
Torque teno virus 25	Pool 2	0.434392	TTV
Torque teno virus 27	Pool 2	0.0299581	TTV
Torque teno virus 28	Pool 2	0.0898742	TTV
Torque teno virus 29	Pool 2	0.479329	TTV
Torque teno virus 3	Pool 2	11.6986	TTV
Torque teno virus 4	Pool 2	0.179748	TTV
Torque teno virus 5	Pool 2	0.389455	TTV
Torque teno virus 6	Pool 2	0.434392	TTV
Torque teno virus 7	Pool 2	1.13841	TTV
Torque teno virus 8	Pool 2	1.46794	TTV
Torque teno virus 9	Pool 2	0.014979	TTV
Torque teno midi virus 1	Pool 3	0	TTMDV
Torque teno midi virus 10	Pool 3	0.238663	TTMDV
Torque teno midi virus 11	Pool 3	0	TTMDV
Torque teno midi virus 12	Pool 3	0	TTMDV
Torque teno midi virus 13	Pool 3	0	TTMDV
Torque teno midi virus 14	Pool 3	0	TTMDV
Torque teno midi virus 15	Pool 3	0.238663	TTMDV
Torque teno midi virus 2	Pool 3	0	TTMDV
Torque teno midi virus 4	Pool 3	0	TTMDV
Torque teno midi virus 7	Pool 3	0	TTMDV
Torque teno midi virus 6	Pool 3	0	TTMDV
Torque teno midi virus 8	Pool 3	0.238663	TTMDV
Torque teno midi virus 9	Pool 3	0	TTMDV
Torque teno mini virus 1	Pool 3	0	TTMV
Torque teno mini virus 10	Pool 3	0	TTMV
Torque teno mini virus 11	Pool 3	0	TTMV
Torque teno mini virus 12	Pool 3	0	TTMV
Torque teno mini virus 18	Pool 3	0	TTMV
Torque teno mini virus 2	Pool 3	0	TTMV
Torque teno mini virus 3	Pool 3	0	TTMV
Torque teno mini virus 4	Pool 3	0	TTMV
Torque teno mini virus 5	Pool 3	0.238663	TTMV
Torque teno mini virus 6	Pool 3	1.90931	TTMV
Torque teno mini virus 7	Pool 3	0.71599	TTMV
Torque teno mini virus 8	Pool 3	0.477327	TTMV
Torque teno mini virus 9	Pool 3	0	TTMV
Torque teno mini virus ALA22	Pool 3	0.238663	TTMV
Torque teno mini virus ALH8	Pool 3	0	TTMV
Torque teno virus 1	Pool 3	2.86396	TTV
Torque teno virus 10	Pool 3	9.30788	TTV
Torque teno virus 11	Pool 3	4.05728	TTV
Torque teno virus 12	Pool 3	11.2172	TTV
Torque teno virus 13	Pool 3	6.20525	TTV
Torque teno virus 14	Pool 3	0	TTV
Torque teno virus 15	Pool 3	4.77327	TTV
Torque teno virus 16	Pool 3	1.90931	TTV
Torque teno virus 17	Pool 3	28.8783	TTV
Torque teno virus 18	Pool 3	7.63723	TTV
Torque teno virus 19	Pool 3	0	TTV
Torque teno virus 2	Pool 3	0	TTV
Torque teno virus 20	Pool 3	0	TTV
Torque teno virus 21	Pool 3	0	TTV
Torque teno virus 22	Pool 3	0	TTV
Torque teno virus 23	Pool 3	0	TTV
Torque teno virus 24	Pool 3	0	TTV
Torque teno virus 25	Pool 3	0	TTV
Torque teno virus 27	Pool 3	0	TTV
Torque teno virus 28	Pool 3	0	TTV
Torque teno virus 29	Pool 3	0	TTV
Torque teno virus 3	Pool 3	0	TTV
Torque teno virus 4	Pool 3	0	TTV
Torque teno virus 5	Pool 3	1.67064	TTV
Torque teno virus 6	Pool 3	2.14797	TTV
Torque teno virus 7	Pool 3	6.20525	TTV
Torque teno virus 8	Pool 3	5.2506	TTV
Torque teno virus 9	Pool 3	3.57995	TTV
Torque teno midi virus 1	Pool 4	1.00287	TTMDV
Torque teno midi virus 10	Pool 4	0	TTMDV
Torque teno midi virus 11	Pool 4	0	TTMDV
Torque teno midi virus 12	Pool 4	0	TTMDV
Torque teno midi virus 13	Pool 4	0	TTMDV
Torque teno midi virus 14	Pool 4	0	TTMDV
Torque teno midi virus 15	Pool 4	0	TTMDV
Torque teno midi virus 2	Pool 4	0	TTMDV
Torque teno midi virus 4	Pool 4	0	TTMDV
Torque teno midi virus 7	Pool 4	0	TTMDV
Torque teno midi virus 6	Pool 4	0	TTMDV
Torque teno midi virus 8	Pool 4	0	TTMDV
Torque teno midi virus 9	Pool 4	0	TTMDV
Torque teno mini virus 1	Pool 4	1.00287	TTMV
Torque teno mini virus 10	Pool 4	0	TTMV
Torque teno mini virus 11	Pool 4	0	TTMV
Torque teno mini virus 12	Pool 4	0	TTMV
Torque teno mini virus 18	Pool 4	0	TTMV
Torque teno mini virus 2	Pool 4	0	TTMV
Torque teno mini virus 3	Pool 4	0	TTMV
Torque teno mini virus 4	Pool 4	0	TTMV
Torque teno mini virus 5	Pool 4	0	TTMV
Torque teno mini virus 6	Pool 4	0	TTMV
Torque teno mini virus 7	Pool 4	0.286533	TTMV
Torque teno mini virus 8	Pool 4	0.716332	TTMV
Torque teno mini virus 9	Pool 4	0	TTMV
Torque teno mini virus ALA22	Pool 4	0	TTMV
Torque teno mini virus ALH8	Pool 4	0.143266	TTMV
Torque teno virus 1	Pool 4	0	TTV
Torque teno virus 10	Pool 4	0.286533	TTV
Torque teno virus 11	Pool 4	6.30372	TTV
Torque teno virus 12	Pool 4	8.30946	TTV
Torque teno virus 13	Pool 4	2.00573	TTV
Torque teno virus 14	Pool 4	0	TTV
Torque teno virus 15	Pool 4	0.286533	TTV
Torque teno virus 16	Pool 4	0.143266	TTV
Torque teno virus 17	Pool 4	4.29799	TTV
Torque teno virus 18	Pool 4	0	TTV
Torque teno virus 19	Pool 4	26.361	TTV
Torque teno virus 2	Pool 4	0.143266	TTV
Torque teno virus 20	Pool 4	0.143266	TTV
Torque teno virus 21	Pool 4	0.286533	TTV
Torque teno virus 22	Pool 4	0	TTV
Torque teno virus 23	Pool 4	0.143266	TTV
Torque teno virus 24	Pool 4	23.3524	TTV
Torque teno virus 25	Pool 4	0	TTV
Torque teno virus 27	Pool 4	0	TTV
Torque teno virus 28	Pool 4	0	TTV
Torque teno virus 29	Pool 4	0	TTV
Torque teno virus 3	Pool 4	0.286533	TTV
Torque teno virus 4	Pool 4	0	TTV
Torque teno virus 5	Pool 4	3.86819	TTV
Torque teno virus 6	Pool 4	10.8883	TTV
Torque teno virus 7	Pool 4	0.286533	TTV
Torque teno virus 8	Pool 4	8.73926	TTV
Torque teno virus 9	Pool 4	0.716332	TTV
Torque teno midi virus 1	Pool 5	0.010533	TTMDV
Torque teno midi virus 10	Pool 5	0.0526648	TTMDV
Torque teno midi virus 11	Pool 5	0.010533	TTMDV
Torque teno midi virus 12	Pool 5	0.0315989	TTMDV
Torque teno midi virus 13	Pool 5	0.0631978	TTMDV
Torque teno midi virus 14	Pool 5	0.263324	TTMDV
Torque teno midi virus 15	Pool 5	0.0631978	TTMDV
Torque teno midi virus 2	Pool 5	0.0421319	TTMDV
Torque teno midi virus 4	Pool 5	0.17906	TTMDV
Torque teno midi virus 7	Pool 5	0.263324	TTMDV
Torque teno midi virus 6	Pool 5	0.0315989	TTMDV
Torque teno midi virus 8	Pool 5	0.0631978	TTMDV
Torque teno midi virus 9	Pool 5	0	TTMDV
Torque teno mini virus 1	Pool 5	0	TTMV
Torque teno mini virus 10	Pool 5	0	TTMV
Torque teno mini virus 11	Pool 5	0	TTMV
Torque teno mini virus 12	Pool 5	0	TTMV
Torque teno mini virus 18	Pool 5	0.126396	TTMV
Torque teno mini virus 2	Pool 5	0.0526648	TTMV
Torque teno mini virus 3	Pool 5	0.010533	TTMV
Torque teno mini virus 4	Pool 5	0	TTMV
Torque teno mini virus 5	Pool 5	0.0210659	TTMV
Torque teno mini virus 6	Pool 5	0	TTMV
Torque teno mini virus 7	Pool 5	0.0526648	TTMV
Torque teno mini virus 8	Pool 5	0.0315989	TTMV
Torque teno mini virus 9	Pool 5	0.010533	TTMV
Torque teno mini virus ALA22	Pool 5	0.505582	TTMV
Torque teno mini virus ALH8	Pool 5	0.147462	TTMV
Torque teno virus 1	Pool 5	1.34822	TTV
Torque teno virus 10	Pool 5	5.17169	TTV
Torque teno virus 11	Pool 5	4.08679	TTV
Torque teno virus 12	Pool 5	5.95113	TTV
Torque teno virus 13	Pool 5	2.83337	TTV
Torque teno virus 14	Pool 5	0.0631978	TTV
Torque teno virus 15	Pool 5	2.18032	TTV
Torque teno virus 16	Pool 5	1.21129	TTV
Torque teno virus 17	Pool 5	0.242258	TTV
Torque teno virus 18	Pool 5	17.2214	TTV
Torque teno virus 19	Pool 5	4.03413	TTV
Torque teno virus 2	Pool 5	0	TTV
Torque teno virus 20	Pool 5	1.19023	TTV
Torque teno virus 21	Pool 5	0.484517	TTV
Torque teno virus 22	Pool 5	3.52854	TTV
Torque teno virus 23	Pool 5	0.0947967	TTV
Torque teno virus 24	Pool 5	23.6992	TTV
Torque teno virus 25	Pool 5	0.0631978	TTV
Torque teno virus 27	Pool 5	0.189593	TTV
Torque teno virus 28	Pool 5	4.96103	TTV
Torque teno virus 29	Pool 5	2.57004	TTV
Torque teno virus 3	Pool 5	1.35875	TTV
Torque teno virus 4	Pool 5	0.516115	TTV
Torque teno virus 5	Pool 5	9.94312	TTV
Torque teno virus 6	Pool 5	0.473984	TTV
Torque teno virus 7	Pool 5	1.75901	TTV
Torque teno virus 8	Pool 5	1.99073	TTV
Torque teno virus 9	Pool 5	0.800506	TTV
Torque teno midi virus 1	Pool 6	0	TTMDV
Torque teno midi virus 10	Pool 6	0	TTMDV
Torque teno midi virus 11	Pool 6	2.7027	TTMDV
Torque teno midi virus 12	Pool 6	0	TTMDV
Torque teno midi virus 13	Pool 6	0	TTMDV
Torque teno midi virus 14	Pool 6	0	TTMDV
Torque teno midi virus 15	Pool 6	0	TTMDV
Torque teno midi virus 2	Pool 6	0	TTMDV
Torque teno midi virus 4	Pool 6	0	TTMDV
Torque teno midi virus 7	Pool 6	0	TTMDV
Torque teno midi virus 6	Pool 6	8.10811	TTMDV
Torque teno midi virus 8	Pool 6	2.7027	TTMDV
Torque teno midi virus 9	Pool 6	0	TTMDV
Torque teno mini virus 1	Pool 6	0	TTMV
Torque teno mini virus 10	Pool 6	0	TTMV
Torque teno mini virus 11	Pool 6	8.10811	TTMV
Torque teno mini virus 12	Pool 6	2.7027	TTMV
Torque teno mini virus 18	Pool 6	8.10811	TTMV
Torque teno mini virus 2	Pool 6	0	TTMV
Torque teno mini virus 3	Pool 6	0	TTMV
Torque teno mini virus 4	Pool 6	0	TTMV
Torque teno mini virus 5	Pool 6	0	TTMV
Torque teno mini virus 6	Pool 6	2.7027	TTMV
Torque teno mini virus 7	Pool 6	0	TTMV
Torque teno mini virus 8	Pool 6	0	TTMV
Torque teno mini virus 9	Pool 6	2.7027	TTMV
Torque teno mini virus ALA22	Pool 6	24.3243	TTMV
Torque teno mini virus ALH8	Pool 6	0	TTMV
Torque teno virus 1	Pool 6	0	TTV
Torque teno virus 10	Pool 6	0	TTV
Torque teno virus 11	Pool 6	0	TTV
Torque teno virus 12	Pool 6	0	TTV
Torque teno virus 13	Pool 6	0	TTV
Torque teno virus 14	Pool 6	0	TTV
Torque teno virus 15	Pool 6	2.7027	TTV
Torque teno virus 16	Pool 6	0	TTV
Torque teno virus 17	Pool 6	0	TTV
Torque teno virus 18	Pool 6	8.10811	TTV
Torque teno virus 19	Pool 6	2.7027	TTV
Torque teno virus 2	Pool 6	0	TTV
Torque teno virus 20	Pool 6	0	TTV
Torque teno virus 21	Pool 6	0	TTV
Torque teno virus 22	Pool 6	0	TTV
Torque teno virus 23	Pool 6	0	TTV
Torque teno virus 24	Pool 6	5.40541	TTV
Torque teno virus 25	Pool 6	0	TTV
Torque teno virus 27	Pool 6	5.40541	TTV
Torque teno virus 28	Pool 6	8.10811	TTV
Torque teno virus 29	Pool 6	5.40541	TTV
Torque teno virus 3	Pool 6	0	TTV
Torque teno virus 4	Pool 6	0	TTV
Torque teno virus 5	Pool 6	0	TTV
Torque teno virus 6	Pool 6	0	TTV
Torque teno virus 7	Pool 6	0	TTV
Torque teno virus 8	Pool 6	0	TTV
Torque teno virus 9	Pool 6	0	TTV
Torque teno midi virus 1	Pool 7	0	TTMDV
Torque teno midi virus 10	Pool 7	0	TTMDV
Torque teno midi virus 11	Pool 7	2.77778	TTMDV
Torque teno midi virus 12	Pool 7	0	TTMDV
Torque teno midi virus 13	Pool 7	0	TTMDV
Torque teno midi virus 14	Pool 7	0	TTMDV
Torque teno midi virus 15	Pool 7	0	TTMDV
Torque teno midi virus 2	Pool 7	0	TTMDV
Torque teno midi virus 4	Pool 7	0	TTMDV
Torque teno midi virus 7	Pool 7	0	TTMDV
Torque teno midi virus 6	Pool 7	8.33333	TTMDV
Torque teno midi virus 8	Pool 7	2.77778	TTMDV
Torque teno midi virus 9	Pool 7	0	TTMDV
Torque teno mini virus 1	Pool 7	0	TTMV
Torque teno mini virus 10	Pool 7	0	TTMV
Torque teno mini virus 11	Pool 7	8.33333	TTMV
Torque teno mini virus 12	Pool 7	2.77778	TTMV
Torque teno mini virus 18	Pool 7	8.33333	TTMV
Torque teno mini virus 2	Pool 7	0	TTMV
Torque teno mini virus 3	Pool 7	0	TTMV
Torque teno mini virus 4	Pool 7	0	TTMV
Torque teno mini virus 5	Pool 7	0	TTMV
Torque teno mini virus 6	Pool 7	2.77778	TTMV
Torque teno mini virus 7	Pool 7	0	TTMV
Torque teno mini virus 8	Pool 7	0	TTMV
Torque teno mini virus 9	Pool 7	0	TTMV
Torque teno mini virus ALA22	Pool 7	25	TTMV
Torque teno mini virus ALH8	Pool 7	0	TTMV
Torque teno virus 1	Pool 7	0	TTV
Torque teno virus 10	Pool 7	0	TTV
Torque teno virus 11	Pool 7	0	TTV
Torque teno virus 12	Pool 7	0	TTV
Torque teno virus 13	Pool 7	0	TTV
Torque teno virus 14	Pool 7	0	TTV
Torque teno virus 15	Pool 7	2.77778	TTV
Torque teno virus 16	Pool 7	0	TTV
Torque teno virus 17	Pool 7	0	TTV
Torque teno virus 18	Pool 7	8.33333	TTV
Torque teno virus 19	Pool 7	2.77778	TTV
Torque teno virus 2	Pool 7	0	TTV
Torque teno virus 20	Pool 7	0	TTV
Torque teno virus 21	Pool 7	0	TTV
Torque teno virus 22	Pool 7	0	TTV
Torque teno virus 23	Pool 7	0	TTV
Torque teno virus 24	Pool 7	5.55556	TTV
Torque teno virus 25	Pool 7	0	TTV
Torque teno virus 27	Pool 7	5.55556	TTV
Torque teno virus 28	Pool 7	8.33333	TTV
Torque teno virus 29	Pool 7	5.55556	TTV
Torque teno virus 3	Pool 7	0	TTV
Torque teno virus 4	Pool 7	0	TTV
Torque teno virus 5	Pool 7	0	TTV
Torque teno virus 6	Pool 7	0	TTV
Torque teno virus 7	Pool 7	0	TTV
Torque teno virus 8	Pool 7	0	TTV
Torque teno virus 9	Pool 7	0	TTV
Torque teno midi virus 1	Pool 8	0	TTMDV
Torque teno midi virus 10	Pool 8	0	TTMDV
Torque teno midi virus 11	Pool 8	0	TTMDV
Torque teno midi virus 12	Pool 8	0	TTMDV
Torque teno midi virus 13	Pool 8	0	TTMDV
Torque teno midi virus 14	Pool 8	6.97674	TTMDV
Torque teno midi virus 15	Pool 8	0	TTMDV
Torque teno midi virus 2	Pool 8	0	TTMDV
Torque teno midi virus 4	Pool 8	6.97674	TTMDV
Torque teno midi virus 7	Pool 8	0	TTMDV
Torque teno midi virus 6	Pool 8	0	TTMDV
Torque teno midi virus 8	Pool 8	0	TTMDV
Torque teno midi virus 9	Pool 8	0	TTMDV
Torque teno mini virus 1	Pool 8	0	TTMV
Torque teno mini virus 10	Pool 8	0	TTMV
Torque teno mini virus 11	Pool 8	0	TTMV
Torque teno mini virus 12	Pool 8	0	TTMV
Torque teno mini virus 18	Pool 8	0	TTMV
Torque teno mini virus 2	Pool 8	0	TTMV
Torque teno mini virus 3	Pool 8	0	TTMV
Torque teno mini virus 4	Pool 8	0	TTMV
Torque teno mini virus 5	Pool 8	0	TTMV
Torque teno mini virus 6	Pool 8	0	TTMV
Torque teno mini virus 7	Pool 8	0	TTMV
Torque teno mini virus 8	Pool 8	0	TTMV
Torque teno mini virus 9	Pool 8	0	TTMV
Torque teno mini virus ALA22	Pool 8	0	TTMV
Torque teno mini virus ALH8	Pool 8	0	TTMV
Torque teno virus 1	Pool 8	0	TTV
Torque teno virus 10	Pool 8	4.65116	TTV
Torque teno virus 11	Pool 8	6.97674	TTV
Torque teno virus 12	Pool 8	2.32558	TTV
Torque teno virus 13	Pool 8	6.97674	TTV
Torque teno virus 14	Pool 8	0	TTV
Torque teno virus 15	Pool 8	2.32558	TTV
Torque teno virus 16	Pool 8	0	TTV
Torque teno virus 17	Pool 8	0	TTV
Torque teno virus 18	Pool 8	0	TTV
Torque teno virus 19	Pool 8	2.32558	TTV
Torque teno virus 2	Pool 8	0	TTV
Torque teno virus 20	Pool 8	2.32558	TTV
Torque teno virus 21	Pool 8	0	TTV
Torque teno virus 22	Pool 8	0	TTV
Torque teno virus 23	Pool 8	0	TTV
Torque teno virus 24	Pool 8	27.907	TTV
Torque teno virus 25	Pool 8	0	TTV
Torque teno virus 27	Pool 8	0	TTV
Torque teno virus 28	Pool 8	0	TTV
Torque teno virus 29	Pool 8	2.32558	TTV
Torque teno virus 3	Pool 8	4.65116	TTV
Torque teno virus 4	Pool 8	0	TTV
Torque teno virus 5	Pool 8	11.6279	TTV
Torque teno virus 6	Pool 8	0	TTV
Torque teno virus 7	Pool 8	0	TTV
Torque teno virus 8	Pool 8	11.6279	TTV
Torque teno virus 9	Pool 8	0	TTV
Torque teno midi virus 1	Pool 9	0	TTMDV
Torque teno midi virus 10	Pool 9	0	TTMDV
Torque teno midi virus 11	Pool 9	0	TTMDV
Torque teno midi virus 12	Pool 9	0	TTMDV
Torque teno midi virus 13	Pool 9	0	TTMDV
Torque teno midi virus 14	Pool 9	0	TTMDV
Torque teno midi virus 15	Pool 9	0	TTMDV
Torque teno midi virus 2	Pool 9	28.5714	TTMDV
Torque teno midi virus 4	Pool 9	0	TTMDV
Torque teno midi virus 7	Pool 9	14.2857	TTMDV
Torque teno midi virus 6	Pool 9	0	TTMDV
Torque teno midi virus 8	Pool 9	0	TTMDV
Torque teno midi virus 9	Pool 9	0	TTMDV
Torque teno mini virus 1	Pool 9	0	TTMV
Torque teno mini virus 10	Pool 9	0	TTMV
Torque teno mini virus 11	Pool 9	0	TTMV
Torque teno mini virus 12	Pool 9	0	TTMV
Torque teno mini virus 18	Pool 9	0	TTMV
Torque teno mini virus 2	Pool 9	0	TTMV
Torque teno mini virus 3	Pool 9	0	TTMV
Torque teno mini virus 4	Pool 9	0	TTMV
Torque teno mini virus 5	Pool 9	0	TTMV
Torque teno mini virus 6	Pool 9	0	TTMV
Torque teno mini virus 7	Pool 9	14.2857	TTMV
Torque teno mini virus 8	Pool 9	0	TTMV
Torque teno mini virus 9	Pool 9	0	TTMV
Torque teno mini virus ALA22	Pool 9	14.2857	TTMV
Torque teno mini virus ALH8	Pool 9	14.2857	TTMV
Torque teno virus 1	Pool 9	0	TTV
Torque teno virus 10	Pool 9	0	TTV
Torque teno virus 11	Pool 9	0	TTV
Torque teno virus 12	Pool 9	0	TTV
Torque teno virus 13	Pool 9	0	TTV
Torque teno virus 14	Pool 9	0	TTV
Torque teno virus 15	Pool 9	0	TTV
Torque teno virus 16	Pool 9	0	TTV
Torque teno virus 17	Pool 9	0	TTV
Torque teno virus 18	Pool 9	0	TTV
Torque teno virus 19	Pool 9	0	TTV
Torque teno virus 2	Pool 9	0	TTV
Torque teno virus 20	Pool 9	0	TTV
Torque teno virus 21	Pool 9	0	TTV
Torque teno virus 22	Pool 9	0	TTV
Torque teno virus 23	Pool 9	0	TTV
Torque teno virus 24	Pool 9	0	TTV
Torque teno virus 25	Pool 9	0	TTV
Torque teno virus 27	Pool 9	0	TTV
Torque teno virus 28	Pool 9	0	TTV
Torque teno virus 29	Pool 9	0	TTV
Torque teno virus 3	Pool 9	0	TTV
Torque teno virus 4	Pool 9	0	TTV
Torque teno virus 5	Pool 9	14.2857	TTV
Torque teno virus 6	Pool 9	0	TTV
Torque teno virus 7	Pool 9	0	TTV
Torque teno virus 8	Pool 9	0	TTV
Torque teno virus 9	Pool 9	0	TTV
Torque teno midi virus 1	Pool 10	0	TTMDV
Torque teno midi virus 10	Pool 10	0	TTMDV
Torque teno midi virus 11	Pool 10	0	TTMDV
Torque teno midi virus 12	Pool 10	0	TTMDV
Torque teno midi virus 13	Pool 10	0	TTMDV
Torque teno midi virus 14	Pool 10	0	TTMDV
Torque teno midi virus 15	Pool 10	0	TTMDV
Torque teno midi virus 2	Pool 10	0	TTMDV
Torque teno midi virus 4	Pool 10	0	TTMDV
Torque teno midi virus 7	Pool 10	0	TTMDV
Torque teno midi virus 6	Pool 10	0	TTMDV
Torque teno midi virus 8	Pool 10	0	TTMDV
Torque teno midi virus 9	Pool 10	0	TTMDV
Torque teno mini virus 1	Pool 10	0	TTMV
Torque teno mini virus 10	Pool 10	1.72414	TTMV
Torque teno mini virus 11	Pool 10	0	TTMV
Torque teno mini virus 12	Pool 10	0	TTMV
Torque teno mini virus 18	Pool 10	0	TTMV
Torque teno mini virus 2	Pool 10	0	TTMV
Torque teno mini virus 3	Pool 10	0	TTMV
Torque teno mini virus 4	Pool 10	0	TTMV
Torque teno mini virus 5	Pool 10	1.72414	TTMV
Torque teno mini virus 6	Pool 10	0	TTMV
Torque teno mini virus 7	Pool 10	0	TTMV
Torque teno mini virus 8	Pool 10	0	TTMV
Torque teno mini virus 9	Pool 10	0	TTMV
Torque teno mini virus ALA22	Pool 10	1.72414	TTMV
Torque teno mini virus ALH8	Pool 10	3.44828	TTMV
Torque teno virus 1	Pool 10	3.44828	TTV
Torque teno virus 10	Pool 10	1.72414	TTV
Torque teno virus 11	Pool 10	0	TTV
Torque teno virus 12	Pool 10	0	TTV
Torque teno virus 13	Pool 10	8.62069	TTV
Torque teno virus 14	Pool 10	0	TTV
Torque teno virus 15	Pool 10	0	TTV
Torque teno virus 16	Pool 10	5.17241	TTV
Torque teno virus 17	Pool 10	0	TTV
Torque teno virus 18	Pool 10	0	TTV
Torque teno virus 19	Pool 10	0	TTV
Torque teno virus 2	Pool 10	0	TTV
Torque teno virus 20	Pool 10	1.72414	TTV
Torque teno virus 21	Pool 10	0	TTV
Torque teno virus 22	Pool 10	0	TTV
Torque teno virus 23	Pool 10	0	TTV
Torque teno virus 24	Pool 10	1.72414	TTV
Torque teno virus 25	Pool 10	0	TTV
Torque teno virus 27	Pool 10	0	TTV
Torque teno virus 28	Pool 10	0	TTV
Torque teno virus 29	Pool 10	3.44828	TTV
Torque teno virus 3	Pool 10	0	TTV
Torque teno virus 4	Pool 10	0	TTV
Torque teno virus 5	Pool 10	1.72414	TTV
Torque teno virus 6	Pool 10	0	TTV
Torque teno virus 7	Pool 10	3.44828	TTV
Torque teno virus 8	Pool 10	60.3448	TTV
Torque teno virus 9	Pool 10	0	TTV
Torque teno midi virus 1	Pool 11	0	TTMDV
Torque teno midi virus 10	Pool 11	0	TTMDV
Torque teno midi virus 11	Pool 11	0	TTMDV
Torque teno midi virus 12	Pool 11	0	TTMDV
Torque teno midi virus 13	Pool 11	0	TTMDV
Torque teno midi virus 14	Pool 11	0	TTMDV
Torque teno midi virus 15	Pool 11	0	TTMDV
Torque teno midi virus 2	Pool 11	0	TTMDV
Torque teno midi virus 4	Pool 11	0	TTMDV
Torque teno midi virus 7	Pool 11	0	TTMDV
Torque teno midi virus 6	Pool 11	0	TTMDV
Torque teno midi virus 8	Pool 11	0	TTMDV
Torque teno midi virus 9	Pool 11	0	TTMDV
Torque teno mini virus 1	Pool 11	0	TTMV
Torque teno mini virus 10	Pool 11	0	TTMV
Torque teno mini virus 11	Pool 11	0	TTMV
Torque teno mini virus 12	Pool 11	0	TTMV
Torque teno mini virus 18	Pool 11	0	TTMV
Torque teno mini virus 2	Pool 11	0	TTMV
Torque teno mini virus 3	Pool 11	0	TTMV
Torque teno mini virus 4	Pool 11	0	TTMV
Torque teno mini virus 5	Pool 11	0	TTMV
Torque teno mini virus 6	Pool 11	0	TTMV
Torque teno mini virus 7	Pool 11	0	TTMV
Torque teno mini virus 8	Pool 11	0	TTMV
Torque teno mini virus 9	Pool 11	0	TTMV
Torque teno mini virus ALA22	Pool 11	0	TTMV
Torque teno mini virus ALH8	Pool 11	0	TTMV
Torque teno virus 1	Pool 11	0	TTV
Torque teno virus 10	Pool 11	0	TTV
Torque teno virus 11	Pool 11	0	TTV
Torque teno virus 12	Pool 11	0	TTV
Torque teno virus 13	Pool 11	0	TTV
Torque teno virus 14	Pool 11	0	TTV
Torque teno virus 15	Pool 11	0	TTV
Torque teno virus 16	Pool 11	0	TTV
Torque teno virus 17	Pool 11	0	TTV
Torque teno virus 18	Pool 11	0	TTV
Torque teno virus 19	Pool 11	0	TTV
Torque teno virus 2	Pool 11	0	TTV
Torque teno virus 20	Pool 11	0	TTV
Torque teno virus 21	Pool 11	7.60636	TTV
Torque teno virus 22	Pool 11	0.173812	TTV
Torque teno virus 23	Pool 11	0.124152	TTV
Torque teno virus 24	Pool 11	0.124152	TTV
Torque teno virus 25	Pool 11	0	TTV
Torque teno virus 27	Pool 11	0.653865	TTV
Torque teno virus 28	Pool 11	0.0165536	TTV
Torque teno virus 29	Pool 11	0.0662142	TTV
Torque teno virus 3	Pool 11	15.7424	TTV
Torque teno virus 4	Pool 11	0	TTV
Torque teno virus 5	Pool 11	21.7514	TTV
Torque teno virus 6	Pool 11	0.0579374	TTV
Torque teno virus 7	Pool 11	8.00364	TTV
Torque teno virus 8	Pool 11	45.663	TTV
Torque teno virus 9	Pool 11	0.0165536	TTV
